# Supplementary material for: Novel Lipid-Based Formulation to Enhance Coenzyme Q10 Bioavailability: Preclinical Assessment and Phase 1 Pharmacokinetic Trial
Source: Pharmaceutics. 2025 Mar 25;17(4):414. doi: 10.3390/pharmaceutics17040414 (PMC12030634; doi:10.3390/pharmaceutics17040414)
Supplement: Supplementary file 1 [file pharmaceutics-17-00414-s001.zip]

Archive with 1 entries (1 files):
- pharmaceutics-3453836-supplementary.pdf
